# Supplementary material for: Liquid-Phase Hydrogenation of 1-Phenyl-1-propyne on the Pd1Ag3/Al2O3 Single-Atom Alloy Catalyst: Kinetic Modeling and the Reaction Mechanism
Source: Nanomaterials (Basel). 2021 Dec 3;11(12):3286. doi: 10.3390/nano11123286 (PMC8705174; doi:10.3390/nano11123286)
Supplement: Supplementary file 1 [file nanomaterials-11-03286-s001.zip]

Archive with 1 entries (1 files):
- nanomaterials-1460738-supplementary.pdf
